# Supplementary material for: A New Approach for Detecting Fundus Lesions Using Image Processing and Deep Neural Network Architecture Based on YOLO Model
Source: Sensors (Basel). 2022 Aug 26;22(17):6441. doi: 10.3390/s22176441 (PMC9460625; doi:10.3390/s22176441)
Supplement: Supplementary file 1 [file sensors-22-06441-s001.zip]

Archive with 1 entries (1 files):
- sensors-1809688-supplementary.pdf
